# Supplementary material for: The Growth and Conidiation of Purpureocillium lavendulum Are Co-Regulated by Nitrogen Sources and Histone H3K14 Acetylation
Source: J Fungi (Basel). 2023 Mar 6;9(3):325. doi: 10.3390/jof9030325 (PMC10054409; doi:10.3390/jof9030325)
Supplement: Supplementary file 1 [file jof-09-00325-s001.zip]

Archive with 1 entries (1 files):
- jof-2237960-supplementary.pdf
